# Supplementary material for: Doping Engineering for Optimizing Piezoelectric and Elastic Performance of AlN
Source: Materials (Basel). 2023 Feb 21;16(5):1778. doi: 10.3390/ma16051778 (PMC10004460; doi:10.3390/ma16051778)
Supplement: Supplementary file 1 [file materials-16-01778-s001.zip]

Archive with 1 entries (1 files):
- materials-2078526-supplementary.pdf
